# Supplementary material for: Using expert knowledge and modeling to define mangrove composition, functioning, and threats and estimate time frame for recovery
Source: Ecol Evol. 2014 May 8;4(11):2247–62. doi: 10.1002/ece3.1085 (PMC4201438; doi:10.1002/ece3.1085)
Supplement: Supplementary file 1 — Table S1. Detailed information about the 35 experts who contributed information for this Delphi study. Included in the table are their number of publications largely on mangroves, years of experience, research focus, personal webpages, and total number of citations (without self-citations) for their mangrove articles. [file ece30004-2247-sd1.xlsx]

## Sheet: Sheet1
	Name	Surname	No of peer reviewed publications in mangroves	Citing Articles without self-citations	Years of experience (YE)	Source	Notes copied from various online sources	Research area	Additional online info	Source for (YE)
1	kathiresan	kandasamy	69	848	25	Web of Knowledge		Mangrove ecology		YE based on year of 1st publication
2	Tom	Smith	31	680	34	Web of Knowledge	He served as the Research Coordinator at the Rookery Bay National Estuarine Research Reserve from 1990 to 1994. His research focuses on climate change and climate change impacts on the structure, function and dynamics of coastal wetlands, such as mangrove forests and marshes. He is particularly interested in sea level rise, disturbance and alterations in temperature and precipitation patterns. Cu…	Climate change, structure, function and dynamics of mangroves and marshes	http://profile.usgs.gov/tom_j_smith	YE based on year of 1st publication
3	Gerard	van der Velde	34	675	25	Web of Knowledge		Aquatic ecology - Ecology - Marine ecology - Freshwater ecology - Invasive species	http://scholar.google.com/citations?user=V8uuaYIAAAAJ&hl=en	YE based on year of 1st publication
4	Candy	Feller	46	669	26	Web of Knowledge		Mangrove ecology, Plant animal interactions, insects, herbivory		YE based on year of 1st publication
5	Peter	Saenger	20	635	20	Web of Knowledge	He has worked on mangrove ecology and related management problems in Africa, the Middle East, South-east Asia and in Central America and advises several UN agencies for projects dealing with the international management of the coastal zone and sustainable development. He has published extensively in international and Australian scientific journals as well as written several books on mangrove and …	Mangrove ecology	http://works.bepress.com/peter_saenger/	YE based on year of 1st publication
6	Steven	Bouillon	26	610	13	Web of Knowledge		Carbon cycling		YE based on year of 1st publication
7	Edward	Barbier	30	594	20	Web of Knowledge	His main expertise is natural resource and development economics as well as the interface between economics and ecology. He has served as a consultant and policy analyst for a variety of national, international and non-governmental agencies, including many UN organizations, the OECD and the World Bank. Professor Barbier is on the editorial boards of several leading economics and natural science j…	Ecological economics	http://www.uwyo.edu/barbier/	YE based on year of 1st publication
8	Erik	Kristensen	32	534	25	Web of Knowledge		Biogeochemistry, microbiology, marine ecology	http://findresearcher.sdu.dk:8080/portal/en/person/Ebk	YE based on year of 1st publication
9	Stefano	Cannicci	44	520	18	Web of Knowledge		Mangrove crabs		YE based on year of 1st publication
10	Cyril	Piou	13	511	13	Web of Knowledge		Ecology, Population dynamics, Individual-Based modeling, Point pattern analyses	http://agents.cirad.fr/index.php/Cyril+PIOU/infoagent_eng	YE based on website
11	Gonasageran	Naidoo	28	439	32	Web of Knowledge		Ecophysiology of mangroves		YE based on year of 1st publication
12	Marco	Vannini	39	398	23	Web of Knowledge		Crabs		YE based on year of 1st publication
13	Colin	Field	7	352	30	Web of Knowledge		Ecophysiology of mangroves		YE based on year of 1st publication
14	Ed	Proffitt	23	344	18	Web of Knowledge		Ecology of marine & estuarine macrophytes & invertebrates	http://www.science.fau.edu/biology/faculty/proffitt.html	YE based on year of 1st publication
15	Uta	Berger	19	338	13	Web of Knowledge		Modelling, ecosystem functioning		YE based on year of 1st publication
16	Ulrich	Saint-Paul	28	308	15	Web of Knowledge		Mangroves,,Fisheries Ecology, Tropical Ecology, Aquaculture, Ecophysiology	http://www.zmt-bremen.de/en/Ulrich_Saint-Paul.html	YE based on year of 1st publication
17	Donald	Cahoon	11	282	27	Web of Knowledge		Wetland plant ecology, wetland accretionary processes, wetland restoration and management, and wetland soils and hydrologic processes	http://www.pwrc.usgs.gov/staff/profiles/documents/cahoon.htm	YE based on year of 1st publication
18	Peter	Clarke	14	279	30	http://www.une.edu.au/staff/pclark1.php	My major research interest is understanding recruitment processes (regeneration) of natural and semi-natural plant communities. This information is of fundamental importance in the management of plant species and vegetation. This program is divided into three sub-programs; mangrove dynamics, woodland dynamics, and fire ecology. Four basic principles drive this research; a) it is based on rigorous…	Botany, plant ecology	http://www.une.edu.au/staff/pclark1.php	YE based on year of 1st publication
19	Sara	Fratini	23	278	14	Web of Knowledge		Physiology, mangrove crabs	http://scholar.google.com/citations?user=ZDax1ewAAAAJ&hl=it	YE based on year of 1st publication
20	Ken	Krauss	27	260	19	Web of Knowledge	Dr. Krauss began working at the USGS National Wetlands Research Center (NWRC) in 2001, where he maintains an expertise in forest ecology and ecophysiology, and serves as one of NWRC’s climate change scientists focusing on mangroves and tidal freshwater forested wetlands.	Sedimentation, systematics, regeneration, growth, invasion biology, and ecophysiology	https://profile.usgs.gov/kraussk/	YE based on year of 1st publication
21	Rajendran	Narayanasamy	19	239	19	Web of Knowledge		Mangrove ecology		YE based on year of 1st publication
22	Marcus	Sheaves	20	212	21	Web of Knowledge	I lead an active Estuary and Tidal Wetlands research group, including Postdoctoral fellows, PhD, MSc and honours students and research assistants that conduct research in estuaries and tidal wetlands in tropical Australia, Papua New Guinea and other Pacific Islands, and Vietnam. I have supervised over 80 postgraduate and honours students.	Mangrove fisheries, nursery ground value, connectivity, food webs, predator prey systems, spatial dynamics of fish and invertebrate assemblages, and animal/habitat relationships.	http://research.jcu.edu.au/research/tropwater/resources/associate-professor-marcus-sheaves	YE based on year of 1st publication
23	Alfredo	Quarto	2	191	28	http://1-to-n.com/clients/mangroves/board-of-directors/#vice_president#more-425'	Executive Director and Co-founder of Mangrove Action Project. "Alfredo has published numerous popular articles, book chapters, and conference papers on mangrove forest ecology, community-managed sustainable development, and shrimp aquaculture."
24	Tarik	Meziane	14	182	13	Web of Knowledge		Ecology, food web, fatty acids, mangroves	http://www.mnhn.fr/mnhn/UMR7208/equipe5/meziane.php
25	Robin	Lewis	11	146	28	Web of Knowledge	Mr. Lewis' expertise includes the ecology, management, restoration and creation of fresh and saltwater marshes, mangrove forests, forested freshwater forests, and seagrass meadows. He has studied the effects of oil spills on coastal ecosystems, plant and animal colonization of dredged material islands, marine and estuarine fish use of restored tidal wetlands, and experimental revegetation of wetl…	Restoration	http://www.royrlewis3.com/	YE based on year of 1st publication
26	Francesca	Porri	15	86	10	Web of Knowledge	My research incorporates organismal-, community- and ecosystem- based approaches in a range of systems, from mangroves to sandy beaches, from estuaries to coastal and on key exploited resources critical for their role in biodiversity.	Population ecology, Mangrove and intertidal ecology, crabs, mussels	http://www.ru.ac.za/zoologyandentomology/staff/postdoctoralfellows/francescaporri/	YE based on year of 1st publication
27	Diana	Di Nitto	8	80	8	Web of Knowledge		Modelling	http://www.vub.ac.be/APNA/staff/Di_Nitto/Di_Nitto.html	YE based on website
28	Jorge	Lopez Portillo	11	72	11	Web of Knowledge		Ecophysiology of mangroves	http://scholar.google.com/citations?user=_7eN7FUAAAAJ&hl=en	YE based on year of 1st publication
29	Nabiul Islam	Khan	10	36	10	Web of Knowledge		Modelling, silviculture, mangrove dynamics		YE based on year of 1st publication
30	Satyanarayana	Behara	10	31	15	Web of Knowledge		GIS, socio-economic assessments		YE based on website
31	Fiona	Wilmot	nil		13	http://1-to-n.com/clients/mangroves/board-of-directors/#vice_president#more-425'	Vice president of Mangrove Action Project. "Fiona Wilmot runs KeysConnectivity, Inc., St. Petersburg, Florida, USA, which provides support services for stakeholder groups engaged in marine conservation and social justice. She has worked primarily for the National Marine Sanctuary Program in the Florida Keys and also provides assistance to the Gulf and Caribbean Fisheries Institute."	Restoration, management		YE based on website
32	Mark	Spalding	nil		20	http://www.unep.org/experts/default.asp?Page=profiles&ExpertID=582&ShowList=no&eName=Mark%20Spalding	Edited the Mangrove Atlas. Senior Marine Scientist at the Conservation Strategies Division of The Nature Conservancy (TNC), and is based at the Department of Zoology, University of Cambridge, UK	Conservation		YE based on website
33	Mohamed	Mohamed	1		20	http://www.kws.org/info/news/2012/21_05_12_corals.html	Kenya Wildlife Service Senior Scientist for Coast Region.	management		YE based on website
34	Wim	Giesen	5		30	http://www.springerreference.com/docs/biopage/83295.html	"He has more than 30 years experience in wetlands, including studies, environmental assessment, management and policy development. His interests include botany/vegetation science/wetland biodiversity, and a variety of wetlands including freshwater swamps, peat swamp forests, mangroves and seagrass beds. He has worked extensively in Asia (esp. Indonesia, Malaysia and Cambodia), Africa (esp. Kenya,…	Environmental assessment		YE based on website
35	Mami	Kainuma	1		20	http://www.amazon.co.uk/World-Atlas-Mangroves-Mark-Spalding/dp/1844076571	Edited the Mangrove Atlas. Project Coordinator and a Senior Researcher for the International Society for Mangrove Ecosystems (ISME), Japan			YE based on website
Total			691	10829	20
